# Supplementary material for: The Ability of Some Polysaccharides to Disaggregate Lysozyme Amyloid Fibrils and Renature the Protein
Source: Pharmaceutics. 2023 Feb 13;15(2):624. doi: 10.3390/pharmaceutics15020624 (PMC9962556; doi:10.3390/pharmaceutics15020624)
Supplement: Supplementary file 1 [file pharmaceutics-15-00624-s001.zip]

Archive with 1 entries (1 files):
- pharmaceutics-2139896-supplementary.pdf
